# Supplementary material for: Exposure of patients to di(2-ethylhexy)phthalate (DEHP) and its metabolite MEHP during extracorporeal membrane oxygenation (ECMO) therapy
Source: PLoS One. 2020 Jan 30;15(1):e0224931. doi: 10.1371/journal.pone.0224931 (PMC6992201; doi:10.1371/journal.pone.0224931)
Supplement: S1 Dataset — (CSV) [file pone.0224931.s001.csv]

Patient	Alter	ECMO	Beatmungsdauer	Laufzeit	Diagnose	Horowitzindex	SAPSscore	Tod	ZeitbisDEHP	BilibeiDEHP	Bilimax	LactatbeiDEHP	Kanülierungvv	Flussrate	Flussratemax	Membranen	Kanülen	DEHPSug	MEHPSug	X.2Ethyl5hydroxyhexylphthalat	X.2Ethyl5Oxohexylphthalate	Mono2ethyl5carboxypentylphthalat	EksvorDEHP	Cytosorb	Dialyse	Restausscheidung	Aequivalent_dehp	anteil_mehp
12	74	keine ECMO	11	NA	5	NA	54	1	11	0,3	0,4	1,8	NA	NA	NA	NA	NA	19,37	7,11	NA	NA	NA	4	0	0	1	75,1571999419999	0,0340110425593287
14	49	keine ECMO	9	NA	5	NA	40	0	7	1	2,2	2,4	NA	NA	NA	NA	NA	29,19	9,94	NA	NA	NA	1	0	0	1	110,474950150166	0,0323477073845159
15	59	keine ECMO	17	NA	7	NA	54	0	10	0,8	1,1	1	NA	NA	NA	NA	NA	50,26	3,67	NA	NA	NA	14	NA	1	1	141,88133313077	0,0092995458391692
19	74	keine ECMO	16	NA	6	NA	30	0	13	0,4	0,6	1,3	NA	NA	NA	NA	NA	75,26	0	NA	NA	NA	0	0	0	1	192,697664891438	0
20	54	keine ECMO	5	NA	5	NA	41	0	5	0,3	0,6	1,4	NA	NA	NA	NA	NA	36,4	0	NA	NA	NA	2	0	0	1	93,1995083981975	0
1	43	ECMO	NA	51	1	89	45	1	44	2	9,1	2,3	1	4,2	7	5	4	1009	283	NA	NA	NA	53	0	1	0	3600,90652429882	0,0282550137873224
2	72	ECMO	NA	12	6	NA	71	1	5	7,7	9,6	2,5	1	5,2	6	1	2	374	63	NA	NA	NA	4	0	1	0	1184,09583922804	0,0191282231719325
3	48	ECMO	NA	28	2	NA	57	1	23	19,4	24	0,7	0	2	5	2	3	1007	214	NA	NA	NA	12	1	1	0	3347,71808275886	0,0229818947252876
4	29	ECMO	NA	8	7	113	13	0	5	0,2	0,2	0,4	1	3,9	5	1	2	117	3	6,84	2,82	12,95	4	0	1	1	310,355395789306	0,0034752246981557
5	51	ECMO	NA	64	2	61	59	1	54	8,1	9,2	NA	0	NA	NA	2	5	823	364	NA	NA	NA	18	0	1	0	3415,87705698453	0,0383107000625119
6	31	ECMO	NA	34	3	NA	44	1	14	10,8	13	1,8	0	3	4	1	2	459	81	6020	1720	10800	16	0	1	1	1466,44533809333	0,0198582089172795
7	20	ECMO	NA	65	1	74	26	1	14	0,6	7,4	0,7	0	5,1	6	1	2	256	19	697	221,17	36,07	26	0	0	1	723,77753670794	0,00943777102635429
8	48	ECMO	NA	12	3	154	72	1	11	5,7	5,8	16	0	4	6	1	3	565	475	7402	2066,3	24073	31	0	1	1	3154,35238738304	0,0541382653757288
9	66	ECMO	NA	25	5	NA	56	1	8	1,3	1,7	3,9	1	2,8	4	1	2	156	27	6680	618,3	9650,7	2	0	1	1	496,496390862463	0,0195509832669961
10	47	ECMO	NA	57	3	67	18	1	7	0,6	2,4	0,9	0	3,6	4	1	3	80	15	404,86	424,71	1098,3	3	0	0	1	258,761821224287	0,020840685297968
11	54	ECMO	NA	31	7	NA	28	0	23	0,8	0,8	1	1	1	NA	NA	3	111,61	14,88	NA	NA	NA	14	0	0	1	339,265466924874	0,0157682759235349
13	49	ECMO	NA	19	1	96	54	1	7	2,8	4,6	1	1	NA	NA	2	3	61,73	15,87	NA	NA	NA	9	0	1	0	215,110645937639	0,026523813045254
16	51	ECMO	NA	38	2	NA	39	1	20	1,5	20,6	1,4	1	3,7	4	2	2	245,96	0	NA	NA	NA	37	0	0	1	629,762392462106	0
17	53	ECMO	NA	23	4	55	28	1	9	0,7	1	1	0	3	4	1	2	68,81	0	NA	NA	NA	16	0	0	1	176,182916837362	0
18	55	ECMO	NA	42	5	80	25	0	23	0,3	0,9	0,6	1	2,1	6	2	3	31,47	0	NA	NA	NA	6	0	0	1	80,5766079475625	0
21	60	ECMO	NA	2	2	70	38	0	2	0,5	0,8	1,4	1	NA	5	1	2	62,92	0	NA	NA	NA	2	0	0	1	NA	NA
22	56	ECMO	NA	48	2	NA	23	1	7	0,4	0,5	1	1	3,5	4	1	2	38,4	9,5	NA	NA	NA	4	0	0	1	NA	NA
